# Supplementary material for: Emission Quenching in Tetraphenylfuran Crystal: Why This Propeller-Shaped Molecule Does Not Emit in the Condensed Phase
Source: Molecules. 2022 Jan 14;27(2):522. doi: 10.3390/molecules27020522 (PMC8780143; doi:10.3390/molecules27020522)
Supplement: Supplementary file 1 [file molecules-27-00522-s001.zip]

Archive with 1 entries (1 files):
- molecules-1527194-supplementary.pdf
